# Supplementary material for: A S100A14-CCL2/CXCL5 signaling axis drives breast cancer metastasis
Source: Theranostics. 2020 Apr 27;10(13):5687–703. doi: 10.7150/thno.42087 (PMC7255008; doi:10.7150/thno.42087)
Supplement: Supplementary file 2 — Supplementary table 4. [file thnov10p5687s2.xlsx]

## Sheet: RNA-seq
Gene	C1_FPKM	C2_FPKM	D1_FPKM	D2_FPKM	FDR	log2FC	regulated
S100a14	1.08969	0.506037	1327.17	1260.82	0	9.04302	up
Lcn2	0.601995	0.685734	4.48854	4.53052	1.72e-11	3.04944	up
Il1a	6.14002	4.33556	39.3147	37.8086	1.43e-156	2.86746	up
Nts	0.185871	0.507761	1.7386	2.19644	1.02e-06	2.67977	up
Cxcl5	21.2378	21.6154	127.283	117.446	1.68e-57	2.49373	up
Postn	0.245992	0.264498	1.10766	0.997069	5.08e-10	2.18523	up
Tfap2c	0.136092	0.174334	0.490517	0.726606	0.000986598	2.10182	up
Rhox4a2	0.734659	0.27384	1.47579	2.08979	0.00456344	2.05212	up
Cxcl3	2.6229	3.81026	12.8696	13.161	2.45e-19	2.0453	up
mus_musculus_newGene_346	0.0907772	0.173522	0.393823	0.552228	0.000791072	1.9103	up
Card14	0.306574	0.277003	0.836753	1.17456	0.000237498	1.85991	up
mus_musculus_newGene_2451	0.265394	0.218511	0.846958	0.77365	2.46e-05	1.80186	up
Ago4	0.0599324	0.0896371	0.26432	0.190754	0.00470265	1.74053	up
Aldh1l2	0.234676	0.12691	0.482523	0.69297	0.00420459	1.73308	up
Pdzd7	0.083319	0.151883	0.320797	0.352596	0.00742432	1.72354	up
Ehf	0.580408	0.353723	1.5873	1.12531	7.91e-06	1.71238	up
Xpnpep2	0.385348	0.296307	1.0499	0.945234	4.08e-07	1.71038	up
Rasef	0.753381	0.819626	2.687	2.48852	1.02e-21	1.69172	up
Rab25	17.5479	15.4466	47.5173	48.3421	1.95e-49	1.60819	up
Sox13	1.2079	1.42689	3.5046	3.44367	6.86e-19	1.58442	up
Magi2	0.42764	0.445724	1.39038	1.061	0.000252067	1.57334	up
mus_musculus_newGene_610	2.81385	1.79007	6.76645	4.03437	0.000545731	1.54636	up
Mid2	1.95733	1.26379	3.66828	4.74955	9.3e-17	1.47523	up
Plac1	1.32683	1.24316	3.08439	3.20654	0.000397145	1.46107	up
Sptbn2	0.631204	0.746554	1.87372	1.82616	6.99e-23	1.46022	up
Csf1r	0.25932	0.136316	0.521166	0.478757	0.00331258	1.45015	up
Pcdhb17	0.174147	0.266157	0.631876	0.520965	0.00107033	1.44822	up
Pnpla3	0.293899	0.202482	0.546539	0.675124	0.000602652	1.40231	up
Sbsn	1.49715	1.81143	5.0566	3.50292	0.00364361	1.39423	up
6030419C18Rik	0.460645	0.53547	1.01079	1.15771	0.00502556	1.34113	up
Cxcl1	23.6893	29.2307	66.2834	66.9345	1.04e-33	1.32896	up
mus_musculus_newGene_624	0.359066	0.355913	0.929972	0.822412	0.00810809	1.32379	up
Mettl7b	6.89771	6.73789	16.6715	16.783	7.84e-23	1.31184	up
Sp6	0.68633	1.10679	2.12995	2.09781	3.16e-08	1.30728	up
mus_musculus_newGene_699	0.640093	0.651653	1.64859	1.56456	7.46e-06	1.29801	up
Fam71f1	0.495239	0.442961	1.14395	1.08325	0.00888147	1.29682	up
Sh3tc1	0.396485	0.537245	0.947684	1.22276	0.000671164	1.28694	up
Doc2g	0.933861	1.42291	2.74104	2.89377	4e-05	1.24995	up
S100a3	12.1207	16.2362	29.9788	36.6162	1.77e-08	1.22069	up
Macrod1	1.36306	1.85608	3.81138	3.02048	0.00267051	1.20789	up
Itga8	0.664765	0.721484	1.62948	1.53663	1.12e-09	1.17382	up
Ppp1r26	0.758886	0.816106	1.82352	1.61327	1.25e-10	1.16256	up
Adgra2	0.196585	0.310062	0.517824	0.568608	0.00493274	1.15655	up
Arid3a	0.279273	0.244444	0.597513	0.578416	0.00311155	1.15595	up
Csf3	28.8577	30.1711	63.8354	62.8684	5.51e-36	1.1529	up
Tspan1	1.17603	0.756051	2.4978	2.08849	0.00163902	1.12284	up
Pycr1	1.82773	2.56462	6.16889	4.52184	9.1e-07	1.1086	up
Cables1	0.59772	0.633934	1.34024	1.17374	0.0010229	1.10155	up
Btn1a1	0.542965	0.673827	1.40543	1.48226	0.00512246	1.08975	up
Xk	1.4991	1.4641	3.25274	3.17076	6.72e-11	1.08818	up
Cntfr	1.25269	1.252	2.23319	2.57338	0.000261891	1.08208	up
Zfp612	0.439168	0.391885	0.911358	0.946427	0.000444876	1.06871	up
Ntn1	3.83828	3.77861	6.89909	8.03877	3.61e-19	1.06521	up
Ubqln2	5.9897	6.40734	12.3563	12.8506	3.98e-23	1.06224	up
B630019K06Rik	1.30136	0.982344	2.14182	2.384	0.00104038	1.05575	up
Pkp1	1.73928	2.83302	5.00091	4.83518	1.08e-05	1.05458	up
Cobl	2.09671	2.13555	4.99248	4.02563	3.66e-18	1.04641	up
Slc7a11	2.60683	1.88188	5.10731	4.59451	2.61e-07	1.04475	up
Tslp	15.4139	15.8032	32.8584	31.2283	1.07e-18	1.04187	up
Gpt2	15.5991	14.539	29.2803	32.2113	2.1e-22	1.03208	up
Pcyt1b	20.2683	19.6795	41.8894	40.2203	1.15e-40	1.03026	up
Fam177a	0.408624	0.379757	0.687205	0.892276	0.00688822	1.01284	up
Serpinb5	3.18248	3.5607	7.94974	7.54921	1.52e-11	1.00848	up
Cav1	17.2427	19.068	38.1691	35.6444	3e-28	1.00415	up
Car5b	5.16296	4.87424	9.35226	10.9714	2.52e-10	1.00257	up
Bspry	7.64882	7.93315	14.8964	15.5918	2.45e-16	1.00039	up
Lactb	3.78213	4.35315	2.27381	1.80274	1.83e-06	-1.00627	down
Mcpt8	16.3944	17.1314	7.57629	7.72157	2.8e-09	-1.01573	down
Pla2g7	5.37836	4.30974	2.4435	2.75587	1.37e-06	-1.01578	down
Mlf1	5.07144	5.91181	2.35316	2.97069	0.0001133	-1.01744	down
Nol4l	0.637564	0.587548	0.316	0.271353	0.00312067	-1.02941	down
Ddah2	34.7984	43.1456	17.8657	18.8177	3.02e-06	-1.04398	down
Scn5a	2.24537	2.23579	0.989874	1.12859	1.32e-13	-1.053	down
Paqr7	3.29369	4.2969	2.73887	1.62478	7.23e-05	-1.06513	down
Cdh17	2.61811	2.57021	1.14028	1.35573	1.45e-08	-1.06567	down
H2-K1	11.3589	10.9532	5.38601	4.96385	1.97e-11	-1.06596	down
Spata13	4.90282	4.20824	2.42513	2.2715	1.18e-08	-1.07639	down
Itgb7	0.996212	1.39717	0.57336	0.538084	0.00828822	-1.07809	down
Hfe	2.2152	2.01414	0.996492	1.16922	0.000975371	-1.08495	down
Plekhh2	2.12136	1.70499	0.876079	0.900888	1.86e-05	-1.10302	down
Dlc1	1.08132	0.997786	0.515413	0.442534	3.65e-06	-1.1041	down
Tmem229b	3.23271	4.00708	1.91346	1.47789	3.73e-09	-1.11911	down
Satb1	1.78375	1.76709	1.00846	0.735288	1.22e-07	-1.1192	down
Antxr1	1.4484	1.23177	0.632324	0.671362	5.42e-07	-1.12368	down
Abcb1b	47.5536	42.9688	21.8652	20.1954	6.65e-27	-1.12488	down
Nrbp2	1.88323	1.88245	0.961214	0.688169	0.00012352	-1.12645	down
Podnl1	21.192	22.7684	9.52573	9.11966	4.15e-29	-1.12708	down
H2-Q7	9.61234	11.0635	4.65669	4.72967	9.65e-09	-1.12721	down
Iqgap2	2.07662	1.80555	0.940311	0.853721	9.5e-11	-1.12885	down
Papln	0.590801	0.551938	0.244314	0.26684	0.00235281	-1.12951	down
Adora1	1.57469	1.71944	0.725429	0.783212	1.04e-07	-1.13572	down
Slc25a23	3.58428	4.18276	1.64901	1.41263	2.26e-10	-1.14938	down
Tmem44	1.03897	1.19178	0.592892	0.446638	0.00323863	-1.1522	down
Ctso	2.48113	2.15782	1.04184	1.01081	3.11e-06	-1.15591	down
Gramd1b	2.39565	1.55282	0.799643	0.875673	2.97e-06	-1.16194	down
Cbr2	6.93949	6.8146	3.6065	2.31384	9.23e-06	-1.16629	down
Ttyh2	2.18887	2.80051	1.219	0.959758	0.000159607	-1.16715	down
Slc52a3	2.61137	3.06207	1.14609	1.28137	1.08e-05	-1.16958	down
Gem	1.73896	1.76381	0.746499	0.816653	0.00257016	-1.18057	down
Stab1	3.24679	2.71354	1.39832	1.4053	7.46e-18	-1.18256	down
Apol9b	10.8519	13.7957	5.25178	5.27449	1.11e-06	-1.18661	down
Tcf7	8.3108	7.69163	3.75297	3.08034	3.26e-19	-1.20128	down
Adamts9	0.582491	0.495035	0.305479	0.235553	0.00010239	-1.2046	down
Masp1	1.06671	1.20479	0.542978	0.414375	2.3e-05	-1.21017	down
Mboat2	0.81108	1.03929	0.421677	0.374503	0.00589497	-1.2247	down
Gbp7	0.52911	0.583696	0.206395	0.272609	0.000308436	-1.2338	down
Itgb3	1.50462	1.37214	0.731277	0.48162	2.08e-07	-1.24612	down
Crip2	6.57454	9.24334	3.03703	3.32729	0.00164067	-1.26035	down
Camk1d	1.62257	1.26525	0.578122	0.756643	5.31e-05	-1.26424	down
Itga1	1.00963	0.715339	0.391617	0.33722	0.00606062	-1.26606	down
Gbp2b	0.695262	0.841571	0.241192	0.398829	0.00291189	-1.27821	down
Gbp2	1.18226	1.36208	0.57493	0.469571	0.000217515	-1.28936	down
Fam117a	4.11334	5.19577	2.1991	1.4451	9e-05	-1.30418	down
Nckap5l	1.82756	1.89857	1.1362	0.750636	6.83e-11	-1.30517	down
Hpse	1.74826	1.47233	0.542715	0.755486	1.15e-05	-1.31332	down
Tspan7	1.95862	2.02829	0.648658	0.929032	0.00128668	-1.32034	down
Slco5a1	0.710981	0.590282	0.295835	0.23844	4.88e-05	-1.32427	down
Tmem243	9.48141	10.5839	4.00182	3.77981	3.69e-08	-1.3279	down
Wnt9a	1.15696	1.62164	0.54279	0.518479	0.00154821	-1.35075	down
Mpp2	2.09353	2.21205	0.805349	0.856752	4.08e-10	-1.35574	down
Otop1	9.19783	9.9193	4.55426	3.51198	1.53e-14	-1.36565	down
Zfp940	1.375	1.61124	0.590629	0.57032	4.52e-06	-1.36681	down
Dapk2	3.45043	3.32294	1.44343	1.22334	2.56e-07	-1.37547	down
Sort1	1.32442	1.19404	0.559611	0.408117	1.76e-10	-1.3777	down
Sema3b	2.4084	2.74133	0.970597	1.2104	1.53e-08	-1.38417	down
Rrad	3.66431	3.421	1.02482	1.0725	0.0012987	-1.39481	down
Mdfi	1.76053	3.15395	0.654225	0.41073	0.00849789	-1.41257	down
Col12a1	2.48628	2.01979	0.81605	0.82538	4.99e-05	-1.41542	down
Col6a1	2.38083	2.29458	0.80435	0.901258	1.31e-13	-1.41701	down
Mcam	8.14372	7.81486	2.39104	2.64428	4.7e-25	-1.42019	down
Sync	0.768274	0.829396	0.394957	0.17168	0.00912188	-1.42616	down
Clybl	10.4681	7.29117	3.18144	3.24449	0.00715284	-1.42924	down
Irf5	1.39916	1.63125	0.483319	0.469823	0.000362033	-1.43874	down
Piezo2	1.08205	1.12189	0.367998	0.439076	2.41e-16	-1.44224	down
Grap	6.89775	8.02977	2.47473	2.69974	1.6e-14	-1.45084	down
Pmp22	13.8582	11.8105	4.83824	4.54486	3.46e-15	-1.45383	down
Elovl4	2.08769	1.83526	0.683203	0.692934	4.78e-07	-1.45786	down
Mef2c	0.342907	0.488321	0.193439	0.315487	0.00637073	-1.46803	down
Trim71	0.405827	0.496092	0.144362	0.176308	4.7e-05	-1.47055	down
Cmtm8	5.65404	5.58028	1.78936	1.98083	1.29e-05	-1.48209	down
Dtna	0.69868	0.87581	0.176793	0.306699	0.000112786	-1.5037	down
Map1a	0.265383	0.250722	0.108882	0.0737511	2.14e-05	-1.51278	down
Ctsw	15.3601	16.6354	4.91896	6.04268	1.18e-23	-1.51457	down
Loxl3	3.80827	3.82756	1.33231	1.29082	2.12e-22	-1.51967	down
Dlg4	2.11919	2.22104	1.21345	1.14631	7.29e-10	-1.53468	down
mus_musculus_newGene_2430	0.486001	0.478467	0.202459	0.130757	0.00305217	-1.54531	down
Actr3b	1.94372	1.72548	0.472821	0.703964	6.65e-05	-1.54935	down
Nov	0.889177	0.801762	0.271153	0.294745	0.00118724	-1.56696	down
Emilin2	0.543083	0.445157	0.140875	0.185861	0.000923265	-1.56809	down
Gpm6b	2.19119	1.71732	0.817782	0.524665	0.000184878	-1.57839	down
Fam46a	0.650622	0.455823	0.241792	0.130242	0.00596233	-1.5958	down
Qpct	1.25749	1.25601	0.450443	0.360032	0.00132329	-1.60073	down
Ptprz1	0.437479	0.428929	0.172066	0.0971292	8.82e-05	-1.60811	down
Trim30a	0.513496	0.611122	0.195529	0.173424	0.000852318	-1.61642	down
Ldhb	11.874	13.6118	3.55145	3.88073	1.57e-20	-1.63304	down
Bcam	3.44317	3.94395	1.04852	1.19205	4.37e-12	-1.65992	down
Cd38	1.26182	1.14894	0.363397	0.407226	3.65e-06	-1.66852	down
Pdgfc	2.85842	2.53456	0.953795	0.885284	6.53e-13	-1.67657	down
Mtus1	1.26515	1.77981	0.44174	0.28752	0.00119533	-1.67993	down
Psmb9	1.67418	4.13159	1.14853	0.724614	0.00163902	-1.68387	down
Stk26	1.73881	1.18	0.510694	0.229953	2.89e-07	-1.73763	down
Hebp1	2.26195	3.28821	1.00653	0.548937	0.0017992	-1.75899	down
Casp1	1.57088	1.1947	0.449725	0.361538	0.000282236	-1.7814	down
Cd40	3.20561	2.29995	1.04379	0.626334	0.000142802	-1.78528	down
Ogdhl	1.61693	1.64413	0.412925	0.511056	1.72e-11	-1.79402	down
Plagl1	1.21924	1.30057	0.537782	0.345813	3.87e-10	-1.79491	down
Mov10l1	0.813796	1.05112	0.169606	0.33721	0.000236473	-1.82267	down
Il17rd	0.604302	0.466383	0.0953148	0.203384	9.05e-05	-1.83985	down
Lifr	0.282695	0.365748	0.0558203	0.113956	2.19e-05	-1.85472	down
Dram1	3.28133	2.97806	0.633316	1.07992	1.25e-15	-1.87207	down
As3mt	2.40115	2.13759	0.649504	0.558349	5.55e-08	-1.89838	down
Fhod3	0.464579	0.500178	0.148353	0.106205	4.18e-06	-1.90151	down
Mylk	1.39777	1.47764	0.336741	0.421889	7.93e-14	-1.90509	down
mus_musculus_newGene_2086	1.16827	1.17595	0.280162	0.31255	1.18e-07	-1.96798	down
Mansc1	0.767949	0.648688	0.139589	0.206989	0.00180821	-1.97502	down
Dnajc6	3.01273	1.56015	0.489124	0.281991	7.56e-18	-1.98897	down
Dnm1	1.07565	1.04853	0.318956	0.190348	6.16e-09	-1.99778	down
Hspb1	8.62596	9.67567	1.86617	2.3653	4.56e-11	-2.01288	down
Csn3	3.75209	2.92988	0.324987	1.21794	0.000283846	-2.05918	down
Tnfrsf9	0.644061	2.20669	0.344605	0.380036	0.00500198	-2.09319	down
Fam171b	0.827348	0.829307	0.260975	0.128457	1.29e-11	-2.09604	down
Tnfrsf19	0.936839	1.13136	0.243067	0.221631	1.84e-10	-2.11873	down
Pros1	7.12381	5.96056	1.56327	1.49807	1.37e-18	-2.12675	down
Serpine2	10.2264	9.97335	1.90093	2.6487	1.06e-45	-2.13563	down
Cdhr1	0.596792	0.52102	0.148222	0.105349	1.61e-06	-2.14129	down
Cpq	1.65036	1.61431	0.164664	0.577465	2.27e-07	-2.15142	down
Psmb8	32.7571	33.454	6.85326	7.23361	4.1e-54	-2.15717	down
mus_musculus_newGene_2087	0.634422	0.576874	0.183668	0.0694087	0.000103176	-2.18775	down
Dach1	0.314696	0.289534	0.0764411	0.0444414	0.00091021	-2.29344	down
Serpini1	1.01042	0.504165	0.267095	0.0267142	0.000208697	-2.29602	down
mus_musculus_newGene_2199	3.7561	3.22737	0.567981	0.683362	5.17e-21	-2.4541	down
Samsn1	3.47032	2.72761	0.47868	0.624498	3.52e-11	-2.51768	down
Cd74	5.24714	8.38545	1.13729	1.05466	0.000324011	-2.60596	down
mus_musculus_newGene_1411	4.40149	4.19327	0.518974	0.823115	1.12e-44	-2.70315	down
Hsf2bp	0.961565	1.02479	0.0938323	0.116967	7.09e-05	-2.71043	down
9330182L06Rik	1.12916	0.902164	0.186647	0.104835	9.7e-15	-2.75703	down
Zdhhc15	0.375773	0.344466	0.0393568	0.0605054	2.27e-06	-2.86687	down
Icam1	1.90079	2.43211	0.241052	0.257018	1.96e-15	-3.09515	down
Asgr1	1.17707	1.62319	0.140449	0.163768	4.58e-06	-3.31931	down
Cdh10	0.439725	0.43757	0.0417545	0.0281279	8.69e-07	-3.63015	down
Pcsk9	1.44884	1.45558	0.133265	0.0864948	1.09e-21	-3.67596	down
Rbp1	0.515733	0.4994	0.0184202	0.0548418	6.56e-06	-3.72735	down

## Sheet: Quantitative proteomics 
Accession	Gene_Symbol	Gene_ID	Description	Score	Coverage	Proteins	Unique Peptides	Peptides	PSMs	AAs	MW [kDa]	calc. pI	B1	B2	A1	A2	B.Average	A.Average	B-vs-A.FC	Regulation
NP_001191162.1	Spp1	20750	osteopontin isoform 4 precursor [Mus musculus]	3309.08	61.56	4	15	15	750	294	32.44	4.52588	1.32205	1.32278	0.673424	0.648317	1.32241	0.66087	2.00102	up
NP_001263337.1	Fn1	14268	fibronectin isoform b precursor [Mus musculus]	2968.13	47.86	7	4	84	699	2386	262.678	5.8208	1.25381	1.23376	0.775501	0.772551	1.24379	0.774026	1.60691	up
NP_001263339.1	Fn1	14268	fibronectin isoform d precursor [Mus musculus]	2879.83	48.3	6	1	81	674	2296	252.853	6.07471	1.27343	1.32591	0.689251	0.688001	1.29967	0.688626	1.88734	up
NP_032854.2	Pgk1	18655	phosphoglycerate kinase 1 [Mus musculus]	1387.82	66.91	6	25	25	328	417	44.522	7.89893	1.21297	1.21724	0.773711	0.785941	1.2151	0.779826	1.55817	up
NP_035831.2	Vim	22352	vimentin [Mus musculus]	945.406	54.08	17	26	29	259	466	53.6551	5.12256	0.8017	0.789996	1.20847	1.21347	0.795848	1.21097	0.657197	down
NP_033908.2	C3	12266	complement C3 preproprotein [Mus musculus]	906.276	45.7	2	68	68	233	1663	186.366	6.72705	1.39952	1.4097	0.56846	0.569209	1.40461	0.568834	2.46928	up
NP_780706.1	Actbl2	238880	beta-actin-like protein 2 [Mus musculus]	886.147	28.19	1	2	7	227	376	41.977	5.49072	1.23091	1.23228	0.0469564	0.93321	1.23159	0.490083	2.51303	up
NP_038520.2	Clu	12759	clusterin preproprotein [Mus musculus]	711.423	43.08	2	20	20	168	448	51.6226	5.66846	1.26535	1.27155	0.715931	0.71316	1.26845	0.714546	1.77519	up
XP_017174935.1	Cp	12870	PREDICTED: ceruloplasmin isoform X2 [Mus musculus]	662.602	31.6	2	1	35	161	1060	121.003	5.84619	1.28733	1.28122	0.675198	0.720272	1.28427	0.697735	1.84063	up
NP_031778.2	Cp	12870	ceruloplasmin isoform b precursor [Mus musculus]	646.223	31.67	2	1	35	157	1061	121.074	5.84619	1.22897	1.24957	0.740082	0.757838	1.23927	0.74896	1.65465	up
NP_001300843.1	Thbs1	21825	thrombospondin-1 isoform 2 precursor [Mus musculus]	577.628	40.43	2	40	40	148	1170	129.536	4.94482	1.20436	1.23787	0.763403	0.747093	1.22111	0.755248	1.61684	up
NP_075757.1	Qsox1	104009	sulfhydryl oxidase 1 isoform b precursor [Mus musculus]	563.299	40.49	1	1	21	144	568	63.2963	7.92822	1.285	1.17558	0.759158	0.782324	1.23029	0.770741	1.59624	up
XP_006511107.1	Tpm1	22003	PREDICTED: tropomyosin alpha-1 chain isoform X8 [Mus musculus]	306.128	42.96	5	1	17	92	284	32.7567	4.75439	0.750415	0.777944	1.27	1.22446	0.764179	1.24723	0.612701	down
NP_038627.1	Mmp9	17395	matrix metalloproteinase-9 preproprotein [Mus musculus]	295.445	31.92	2	22	22	72	730	80.4842	6.0874	1.26434	1.22558	0.736619	0.752567	1.24496	0.744593	1.672	up
NP_001272358.1	Eef1d	66656	elongation factor 1-delta isoform b [Mus musculus]	286.493	60.5	10	1	14	67	281	31.2729	5.05908	0.393652	0.33553	0.266109	2.94035	0.364591	1.60323	0.22741	down
XP_006525748.1	Lama3	16774	PREDICTED: laminin subunit alpha-3 isoform X1 [Mus musculus]	277.989	11.56	11	33	35	72	3331	366.121	6.63916	1.24549	1.25891	0.761259	0.735937	1.2522	0.748598	1.67272	up
NP_038617.3	Ltbp2	16997	latent-transforming growth factor beta-binding protein 2 [Mus musculus]	272.747	18.53	4	28	28	65	1786	192.697	5.42725	1.23242	1.23023	0.765545	0.750771	1.23133	0.758158	1.6241	up
NP_032517.1	Lcn2	16819	neutrophil gelatinase-associated lipocalin precursor [Mus musculus]	159.577	27	1	6	6	44	200	22.8605	8.80713	1.55598	1.46822	0.492731	0.451911	1.5121	0.472321	3.20143	up
NP_032202.1	Cxcl1	14825	growth-regulated alpha protein precursor [Mus musculus]	156.06	52.08	1	4	4	36	96	10.2476	9.18799	1.28824	1.31501	0.729114	0.680408	1.30163	0.704761	1.8469	up
NP_034860.2	Anxa1	16952	annexin A1 [Mus musculus]	147.59	62.14	8	17	18	36	346	38.71	7.37158	1.37033	1.20926	0.741357	0.725639	1.28979	0.733498	1.75842	up
NP_032518.1	Ldhb	16832	L-lactate dehydrogenase B chain isoform Ldhb [Mus musculus]	140.407	26.95	3	7	8	35	334	36.549	6.04932	0.654821	0.645555	1.33363	1.35228	0.650188	1.34296	0.484146	down
NP_033167.2	Cxcl5	20311	C-X-C motif chemokine 5 precursor [Mus musculus]	129.428	15.91	1	2	2	34	132	14.2259	9.72998	1.21174	1.23479	0.757028	0.782748	1.22327	0.769888	1.58889	up
NP_032548.2	Ltf	17002	lactotransferrin precursor [Mus musculus]	127.521	33.95	1	21	21	32	707	77.788	8.52881	1.5304	1.53855	0.438862	0.460748	1.53447	0.449805	3.41142	up
XP_006503180.1	Psmb2	26445	PREDICTED: proteasome subunit beta type-2 isoform X1 [Mus musculus]	126.874	36.25	1	1	7	30	160	18.0773	6.93213	1.33732	1.27308	0.0010972	1.31314	1.3052	0.657118	1.98625	up
NP_075647.3	Cxcl16	66102	C-X-C motif chemokine 16 precursor [Mus musculus]	126.257	18.7	1	4	4	29	246	26.8793	7.47412	1.20175	1.18101	0.78631	0.773457	1.19138	0.779883	1.52764	up
NP_001334587.1	Atxn2l	233871	ataxin-2-like protein isoform 2 [Mus musculus]	121.292	19.92	3	1	18	32	994	105.381	7.97217	0.785561	0.80241	1.20073	1.22972	0.793986	1.21522	0.653365	down
NP_058059.2	Dmp1	13406	dentin matrix acidic phosphoprotein 1 precursor [Mus musculus]	117.872	18.69	1	8	8	25	503	53.9336	4.03076	1.89744	1.95906	0.00707009	0.00643006	1.92825	0.00675008	285.663	up
NP_033168.2	Cx3cl1	20312	fractalkine precursor [Mus musculus]	115.053	15.95	1	6	6	30	395	42.0721	5.5415	1.31539	1.35357	0.645079	0.632745	1.33448	0.638912	2.08867	up
NP_032492.1	Kpna3	16648	importin subunit alpha-4 [Mus musculus]	113.199	19.39	2	3	9	26	521	57.7368	4.94482	1.91663	1.90517	0.0310777	0.0282644	1.9109	0.0296711	64.4027	up
NP_001103681.1	Anxa6	11749	annexin A6 isoform b [Mus musculus]	109.587	29.69	2	18	19	30	667	75.241	5.5542	1.36324	1.21686	0.708566	0.687153	1.29005	0.69786	1.84858	up
NP_036100.3	Psmb2	26445	proteasome subunit beta type-2 [Mus musculus]	108.281	28.86	1	1	7	26	201	22.8917	7.02002	1.308	1.30909	0.00131988	1.30209	1.30855	0.651707	2.00787	up
NP_033315.2	Slk	20874	STE20-like serine/threonine-protein kinase isoform 1 [Mus musculus]	103.93	14.19	2	1	21	27	1233	141.37	5.13525	1.28834	1.22218	0.74251	0.742527	1.25526	0.742518	1.69054	up
NP_034101.1	Csf3	12985	granulocyte colony-stimulating factor precursor [Mus musculus]	103.462	17.31	2	3	3	19	208	22.4069	8.63135	1.21545	1.21553	0.802619	0.758361	1.21549	0.78049	1.55734	up
NP_001158111.1	Slk	20874	STE20-like serine/threonine-protein kinase isoform 2 [Mus musculus]	103.139	14.64	1	1	21	27	1202	137.629	5.08447	1.96729	1.95705	0.00520776	0.00473632	1.96217	0.00497204	394.641	up
NP_034854.2	Psmb8	16913	proteasome subunit beta type-8 precursor [Mus musculus]	85.6437	28.99	1	7	8	25	276	30.2406	6.68311	0.768614	0.774028	1.25219	1.21417	0.771321	1.23318	0.625473	down
NP_001240615.1	Immt	76614	MICOS complex subunit Mic60 isoform 3 [Mus musculus]	84.136	20.78	7	1	14	19	741	82.3924	6.69775	1.32643	1.31968	0.00755275	1.2684	1.32306	0.637978	2.07383	up
NP_035343.2	Ptprf	19268	receptor-type tyrosine-protein phosphatase F precursor [Mus musculus]	83.2478	11.06	59	15	16	20	1898	211.356	6.65381	1.18748	1.1961	0.799749	0.786247	1.19179	0.792998	1.5029	up
NP_001240616.1	Immt	76614	MICOS complex subunit Mic60 isoform 4 [Mus musculus]	83.1693	21.02	7	1	14	19	709	78.6787	7.25439	1.23918	1.2146	0.742643	0.789273	1.22689	0.765958	1.60178	up
NP_035544.1	Slpi	20568	antileukoproteinase precursor [Mus musculus]	81.0085	38.93	1	6	6	28	131	14.2981	8.79248	1.45334	1.44766	0.568689	0.501004	1.4505	0.534846	2.71199	up
XP_006500764.1	Tpd52l2	66314	PREDICTED: tumor protein D54 isoform X5 [Mus musculus]	80.4032	70.5	7	1	9	19	139	15.2228	5.90967	0.00374337	3.48087	0.0035616	0.00323918	1.74231	0.00340039	512.385	up
NP_598565.2	Tmem132a	98170	transmembrane protein 132A precursor [Mus musculus]	75.8506	11.98	2	9	9	17	1018	110.171	5.63037	1.28955	1.21553	0.741209	0.751028	1.25254	0.746118	1.67875	up
NP_032633.1	Mmp13	17386	collagenase 3 preproprotein [Mus musculus]	75.76	34.75	1	13	13	19	472	54.1475	5.33838	1.45455	1.45527	0.48317	0.527226	1.45491	0.505198	2.87987	up
NP_067262.1	Sptbn2	20743	spectrin beta chain, non-erythrocytic 2 [Mus musculus]	70.5981	3.39	2	1	9	19	2388	270.756	5.85889	1.41226	1.26841	0.658859	0.659727	1.34034	0.659293	2.03299	up
NP_033283.1	Serpinb5	20724	serpin B5 [Mus musculus]	66.7882	31.47	1	11	11	18	375	42.0845	5.77002	1.26679	1.29898	0.692897	0.713444	1.28288	0.703171	1.82443	up
NP_067342.1	Tslp	53603	thymic stromal lymphopoietin precursor [Mus musculus]	62.5955	42.14	1	4	4	14	140	16.1409	5.50342	1.52002	1.52403	0.41776	0.455338	1.52203	0.436549	3.48649	up
NP_001268748.1	Ace	11421	angiotensin-converting enzyme isoform 3 precursor [Mus musculus]	49.4731	10.01	10	12	12	14	1249	143.437	6.30322	1.43975	1.46265	0.532154	0.52886	1.4512	0.530507	2.73549	up
NP_062266.1	Exosc9	50911	exosome complex component RRP45 [Mus musculus]	45.7876	16.44	1	7	7	12	438	48.9059	5.10986	1.1622	1.1135	0.0755588	0.992708	1.13785	0.534133	2.13028	up
NP_075642.1	Cwc15	66070	spliceosome-associated protein CWC15 homolog [Mus musculus]	38.3637	21.4	1	7	7	10	229	26.6083	5.70654	0.792368	0.787735	1.18749	1.244	0.790052	1.21574	0.64985	down
NP_001001979.1	Megf10	70417	multiple epidermal growth factor-like domains protein 10 precursor [Mus musculus]	38.003	8.28	1	8	8	9	1147	122.888	7.04932	1.23176	1.2351	0.729093	0.794837	1.23343	0.761965	1.61875	up
NP_001277237.1	Col12a1	12816	collagen alpha-1(XII) chain precursor [Mus musculus]	37.8379	3.39	3	10	10	11	3065	333.465	5.79541	0.809945	0.804404	1.21103	1.2246	0.807175	1.21781	0.662808	down
NP_001171436.1	Naa10	56292	N-alpha-acetyltransferase 10 isoform 2 [Mus musculus]	37.7749	28	7	1	5	9	225	24.8052	6.60986	0.00224029	3.48437	0.0021315	0.00193854	1.7433	0.00203502	856.652	up
NP_079815.2	Nudt2	66401	Nudt2 gene product [Mus musculus]	33.1779	26.53	1	3	3	8	147	16.9787	6.27783	1.92475	1.92939	0.0069372	0.0063092	1.92707	0.0066232	290.958	up
NP_032998.1	Ptma	19231	prothymosin alpha [Mus musculus]	33.1477	22.52	1	3	3	9	111	12.2471	3.78955	0.790688	0.795079	1.20007	1.21927	0.792884	1.20967	0.655453	down
XP_006517669.1	Srek1	218543	PREDICTED: splicing regulatory glutamine/lysine-rich protein 1 isoform X1 [Mus musculus]	32.7965	12.79	2	5	5	7	610	69.0791	10.272	1.38017	1.4312	0.0536373	0.0511037	1.40569	0.0523705	26.8412	up
NP_034814.2	Lamp1	16783	lysosome-associated membrane glycoprotein 1 isoform 2 precursor [Mus musculus]	30.6049	8.37	2	3	3	8	406	43.8373	8.39697	1.00872	1.39542	0.077676	0.0732159	1.20207	0.0754459	15.9329	up
NP_001036045.1	Cd63	12512	CD63 antigen [Mus musculus]	26.5302	7.56	1	2	2	7	238	25.7492	6.97607	1.06513	1.91843	0.00221407	0.00201364	1.49178	0.00211385	705.716	up
NP_803130.1	Rab5b	19344	ras-related protein Rab-5B [Mus musculus]	24.3506	21.4	1	2	4	6	215	23.6919	8.1333	1.20811	1.24339	0.0546142	1.02702	1.22575	0.540816	2.26648	up
NP_976065.1	Cxcl3	330122	C-X-C motif chemokine 3 precursor [Mus musculus]	24.3048	22	1	2	2	6	100	10.6787	8.39697	1.28803	1.22401	0.758805	0.723071	1.25602	0.740938	1.69517	up
NP_032770.2	Ntn1	18208	netrin-1 precursor [Mus musculus]	23.7767	12.91	2	6	6	6	604	67.7659	8.77783	1.21174	1.18951	0.844247	0.747888	1.20063	0.796068	1.5082	up
NP_082695.1	Glrx5	73046	glutaredoxin-related protein 5, mitochondrial [Mus musculus]	23.2915	29.61	1	4	4	6	152	16.2824	6.55127	0.117655	1.69383	0.13652	0.131534	0.905743	0.134027	6.75791	up
NP_034115.2	Ctsw	13041	cathepsin W preproprotein [Mus musculus]	23.07	12.13	2	5	5	6	371	42.0932	9.01221	0.78545	0.748556	1.24526	1.28941	0.767003	1.26734	0.605208	down
NP_083908.1	Ppp1r11	76497	protein phosphatase 1 regulatory subunit 11 [Mus musculus]	23.0299	22.14	1	2	2	4	131	14.5229	6.37939	0.636036	0.662945	1.37337	1.35604	0.64949	1.3647	0.47592	down
NP_034032.1	Cldn3	12739	claudin-3 [Mus musculus]	22.8402	11.87	1	2	2	6	219	23.269	7.76709	1.28535	1.20788	0.735419	0.740872	1.24662	0.738145	1.68885	up
XP_011244145.1	Pros1	19128	PREDICTED: vitamin K-dependent protein S isoform X1 [Mus musculus]	21.6827	9.58	2	5	5	6	595	65.4709	5.64307	0.760646	0.747206	1.22905	1.28718	0.753926	1.25812	0.59925	down
NP_034604.1	Hs3st1	15476	heparan sulfate glucosamine 3-O-sulfotransferase 1 precursor [Mus musculus]	20.5126	18.65	1	6	6	6	311	35.8768	8.82178	1.29236	1.38085	0.643334	0.651357	1.3366	0.647345	2.06475	up
NP_997648.2	Krt42	68239	keratin, type I cytoskeletal 42 [Mus musculus]	20.4437	6.64	7	1	3	6	452	50.1019	5.16064	1.21256	1.19738	0.795631	0.79845	1.20497	0.797041	1.5118	up
NP_034063.1	Col6a1	12833	collagen alpha-1(VI) chain precursor [Mus musculus]	20.4126	3.8	1	3	3	5	1025	108.422	5.36377	0.649589	0.695211	1.35619	1.31158	0.6724	1.33389	0.504091	down
NP_032661.2	Map7	17761	ensconsin isoform 1 [Mus musculus]	20.283	11.51	10	5	5	5	730	81.9244	9.36377	1.19593	1.19136	0.784201	0.788089	1.19364	0.786145	1.51835	up
NP_032827.1	Pde6d	18582	retinal rod rhodopsin-sensitive cGMP 3',5'-cyclic phosphodiesterase subunit delta [Mus musculus]	20.1486	16	2	2	2	5	150	17.3368	5.66846	1.11277	1.32672	0.00602948	0.901623	1.21974	0.453826	2.68768	up
NP_001036006.1	Akap1	11640	A-kinase anchor protein 1, mitochondrial [Mus musculus]	20.123	3.85	1	2	3	6	857	92.1372	5.021	1.25964	1.20725	0.072843	0.068763	1.23345	0.070803	17.4208	up
NP_034099.2	Csf2	12981	granulocyte-macrophage colony-stimulating factor precursor [Mus musculus]	19.5458	12.06	2	2	2	6	141	16.0802	6.1001	1.47537	1.51194	0.462708	0.505289	1.49366	0.483998	3.08608	up
XP_006500196.1	Gins1	69270	PREDICTED: DNA replication complex GINS protein PSF1 isoform X1 [Mus musculus]	19.4509	30.72	3	3	3	4	153	17.869	7.50342	1.34206	1.36207	0.00301952	1.20553	1.35207	0.604277	2.2375	up
NP_113580.2	Dbr1	83703	lariat debranching enzyme [Mus musculus]	18.599	8.73	2	4	4	4	550	62.2502	5.22412	1.84889	2.01828	0.00224432	0.00204116	1.93358	0.00214274	902.388	up
NP_001278215.1	Hikeshi	67669	protein Hikeshi isoform b [Mus musculus]	18.2713	21.47	5	3	3	4	177	19.2647	5.41455	1.91106	1.96948	0.00162678	0.00147952	1.94027	0.00155315	1249.24	up
XP_006525045.1	Ccdc94	72886	PREDICTED: coiled-coil domain-containing protein 94 isoform X1 [Mus musculus]	18.1931	15.69	2	3	4	5	274	31.1934	5.26221	0.788301	0.810583	1.23182	1.18994	0.799442	1.21088	0.660214	down
XP_017170786.1	Celf1	13046	PREDICTED: CUGBP Elav-like family member 1 isoform X7 [Mus musculus]	17.3976	6.43	8	2	3	5	451	48.9674	8.54346	0.0827104	1.7975	0.0906491	0.0847994	0.940103	0.0877242	10.7166	up
NP_001273129.1	Terf2	21750	telomeric repeat-binding factor 2 isoform 3 [Mus musculus]	17.2159	7.14	8	3	3	4	476	53.5182	9.08545	1.4074	1.39643	0.0466737	0.0466483	1.40191	0.046661	30.0447	up
NP_038563.1	Grcc10	14790	protein C10 [Mus musculus]	17.0697	22.22	1	2	2	4	126	13.1857	5.13525	1.86548	2.03509	0.00467508	0.00425186	1.95028	0.00446347	436.943	up
NP_075869.2	Samsn1	67742	SAM domain-containing protein SAMSN-1 [Mus musculus]	16.9207	14.52	1	3	4	4	372	41.5754	5.24951	0.515999	0.530447	1.43206	1.34914	0.523223	1.3906	0.376257	down
NP_032948.1	Prim2	19076	DNA primase large subunit [Mus musculus]	16.8288	9.31	4	4	4	4	505	58.3717	8.32373	1.22433	1.23409	0.771152	0.75298	1.22921	0.762066	1.613	up
XP_006526773.2	Incenp	16319	PREDICTED: inner centromere protein isoform X4 [Mus musculus]	16.7575	3.66	6	2	3	4	847	97.0195	9.42236	1.87151	1.9921	0.00409051	0.00372021	1.93181	0.00390536	494.656	up
NP_001342388.1	Hspb11	72938	intraflagellar transport protein 25 homolog [Mus musculus]	16.6775	22.38	1	3	3	4	143	16.2703	5.16064	0.991216	1.95006	0.0148635	0.0135179	1.47064	0.0141907	103.634	up
NP_001317127.1	Fuca2	66848	plasma alpha-L-fucosidase precursor [Mus musculus]	16.552	6.07	1	3	3	4	461	53.6109	6.60986	1.38235	1.36814	0.0347321	0.0332121	1.37524	0.0339721	40.4815	up
NP_001344443.1	Serpini1	20713	neuroserpin isoform 2 precursor [Mus musculus]	16.3831	5.38	2	2	2	4	409	46.2609	4.71631	0.785156	0.77221	1.23339	1.22219	0.778683	1.22779	0.634215	down
NP_079659.1	Necap2	66147	adaptin ear-binding coat-associated protein 2 [Mus musculus]	15.6667	9.02	1	2	2	4	266	28.5804	7.94287	1.36321	1.37681	0.0581795	0.0547971	1.37001	0.0564883	24.253	up
NP_080353.1	3110040N11Rik	67290	UPF0235 protein C15orf40 homolog [Mus musculus]	15.5271	16.67	2	3	3	4	126	13.1811	9.15869	0.098493	1.82906	0.106371	0.0970132	0.963774	0.101692	9.47739	up
XP_006497783.1	Ggta1	14594	PREDICTED: N-acetyllactosaminide alpha-1,3-galactosyltransferase isoform X2 [Mus musculus]	15.4164	12.82	5	3	3	3	312	36.9274	6.11279	0.0191535	1.88119	0.019546	0.018216	0.950173	0.018881	50.3243	up
NP_034790.2	Krt10	16661	keratin, type I cytoskeletal 10 [Mus musculus]	15.062	5.7	2	3	3	4	561	57.0067	5.07178	1.2111	1.21787	0.04271	0.972923	1.21448	0.507817	2.39158	up
NP_031531.1	Atp5a1	11946	ATP synthase subunit alpha, mitochondrial precursor [Mus musculus]	14.7552	7.59	1	3	3	4	553	59.7156	9.18799	1.43771	1.49671	0.130046	0.128027	1.46721	0.129036	11.3705	up
NP_032277.3	Hmgn1	15312	non-histone chromosomal protein HMG-14 [Mus musculus]	13.6145	39.58	1	2	2	3	96	10.1464	9.75928	0.700047	0.723432	1.36571	1.24185	0.71174	1.30378	0.545905	down
XP_017171570.1	Tspan14	52588	PREDICTED: tetraspanin-14 isoform X2 [Mus musculus]	13.0953	4.9	2	1	1	4	204	22.9886	5.60498	1.40594	1.14453	0.741103	0.739141	1.27524	0.740122	1.72301	up
NP_064431.2	Tacstd2	56753	tumor-associated calcium signal transducer 2 precursor [Mus musculus]	13.0106	11.67	1	3	3	3	317	35.5512	8.60205	1.2344	1.19061	0.805566	0.765457	1.2125	0.785511	1.54359	up
NP_001300828.1	Postn	50706	periostin isoform 5 precursor [Mus musculus]	12.928	5.15	6	3	4	4	757	84.224	7.51807	1.41291	1.34688	0.604974	0.633565	1.3799	0.619269	2.22827	up
XP_011243982.1	Krt78	332131	PREDICTED: keratin Kb40 isoform X2 [Mus musculus]	12.7505	1.85	9	1	2	3	1025	107.89	7.29834	1.21674	1.46125	0.00124324	1.21128	1.33899	0.60626	2.20861	up
NP_035463.1	Ccl2	20296	C-C motif chemokine 2 precursor [Mus musculus]	11.5938	11.49	1	2	2	3	148	16.3155	9.77393	1.42019	1.40686	0.550533	0.518587	1.41353	0.53456	2.64428	up
NP_705793.1	Pcsk9	100102	proprotein convertase subtilisin/kexin type 9 precursor [Mus musculus]	11.5472	5.62	1	3	3	3	694	74.7756	6.96143	0.613315	0.653857	1.3799	1.36331	0.633586	1.37161	0.461929	down
XP_017175592.1	Tgfbr1	21812	PREDICTED: TGF-beta receptor type-1 isoform X1 [Mus musculus]	11.0703	2.51	3	1	1	3	438	49.2449	7.60596	1.19313	1.22462	0.786842	0.789961	1.20887	0.788401	1.53332	up
NP_001334155.1	Rpl22l1	68028	60S ribosomal protein L22-like 1 isoform 2 [Mus musculus]	10.9237	25.62	2	3	3	3	121	14.3305	9.45166	1.25288	1.24165	0.740695	0.753115	1.24726	0.746905	1.66991	up
NP_081770.3	Zcchc8	70650	zinc finger CCHC domain-containing protein 8 [Mus musculus]	10.422	4.37	3	2	2	2	709	77.9769	4.729	0.780239	0.75308	1.25199	1.2428	0.76666	1.2474	0.614607	down
NP_065232.1	Bcam	57278	basal cell adhesion molecule precursor [Mus musculus]	10.2879	4.18	1	3	3	3	622	67.6276	6.25244	0.842701	0.774734	1.24938	1.21074	0.808717	1.23006	0.657463	down
NP_081544.1	Scrn1	69938	secernin-1 [Mus musculus]	9.97874	5.8	1	2	2	3	414	46.2966	4.79248	0.780072	0.779515	0.895608	1.53754	0.779794	1.21658	0.640975	down
XP_006502971.1	Slc2a1	20525	PREDICTED: solute carrier family 2, facilitated glucose transporter member 1 isoform X1 [Mus musculus]	9.83447	4.92	2	2	2	3	488	53.5633	8.99756	2.07041	1.7891	0.0390242	0.0354915	1.92975	0.0372579	51.7945	up
NP_080687.1	1700021F05Rik	67851	uncharacterized protein C6orf203 homolog [Mus musculus]	9.82424	14.58	2	3	3	3	240	27.8297	9.36377	1.10528	1.10358	0.0443884	1.17257	1.10443	0.60848	1.81507	up
XP_006529175.1	Chil1	12654	PREDICTED: chitinase-3-like protein 1 isoform X2 [Mus musculus]	9.62734	5.7	3	2	2	3	316	35.7383	8.88037	1.63605	1.67882	0.308112	0.326662	1.65744	0.317387	5.22213	up
NP_076045.1	Mvk	17855	mevalonate kinase isoform 2 [Mus musculus]	9.58819	3.29	2	1	1	2	395	41.8509	6.68311	1.90899	2.00223	0.00432452	0.00393304	1.95561	0.00412878	473.653	up
NP_065619.2	Zc3h8	57432	zinc finger CCCH domain-containing protein 8 [Mus musculus]	9.33979	3.93	1	1	1	2	305	34.8904	9.01221	0.0759426	1.77643	0.0829435	0.0774843	0.926186	0.0802139	11.5464	up
NP_001034169.1	Rbms2	56516	RNA-binding motif, single-stranded-interacting protein 2 isoform b [Mus musculus]	9.30465	7.89	2	2	2	2	355	37.5595	8.55811	0.781332	0.809202	1.25242	1.17878	0.795267	1.2156	0.654218	down
XP_017171996.1	Enpp2	18606	PREDICTED: ectonucleotide pyrophosphatase/phosphodiesterase family member 2 isoform X11 [Mus musculus]	9.28238	4.69	15	3	3	3	576	66.5803	8.06006	1.38667	1.37364	0.617886	0.601596	1.38016	0.609741	2.26352	up
XP_006518565.1	Capn7	12339	PREDICTED: calpain-7 isoform X2 [Mus musculus]	9.28124	2.01	3	2	2	2	648	73.8843	8.63135	2.03378	1.90843	0.00343766	0.00312647	1.97111	0.00328206	600.569	up
NP_080069.2	Wdr45b	66840	WD repeat domain phosphoinositide-interacting protein 3 [Mus musculus]	9.14453	6.4	2	2	2	2	344	37.996	7.56201	1.12306	1.11775	0.0446529	1.17345	1.1204	0.609054	1.83958	up
NP_001074861.1	Mdn1	100019	midasin [Mus musculus]	9.09341	0.3	2	2	2	3	5582	629.187	5.73193	0.710885	0.783821	1.32141	1.24582	0.747353	1.28362	0.582225	down
NP_598538.1	Ube2	77891	ubiquitin-conjugating enzyme E2 S [Mus musculus]	8.92385	13.45	1	2	2	2	223	24.1677	7.91357	2.41299	1.61611	0.00254788	0.00231723	2.01455	0.00243256	828.161	up
XP_017175000.1	Frrs1	20321	PREDICTED: ferric-chelate reductase 1 isoform X1 [Mus musculus]	8.80278	3.94	2	2	2	2	559	62.274	8.77783	1.31526	1.4017	0.053139	0.0494294	1.35848	0.0512842	26.4892	up
NP_849270.1	Pdrg1	68559	p53 and DNA damage-regulated protein 1 [Mus musculus]	8.50607	18.05	1	2	2	2	133	15.3722	8.104	1.39424	1.46044	0.0585733	0.0545661	1.42734	0.0565697	25.2315	up
XP_017172290.1	Dnajc21	78244	PREDICTED: dnaJ homolog subfamily C member 21 isoform X1 [Mus musculus]	8.50351	4.83	2	2	2	2	476	55.699	5.18604	0.128816	2.62279	0.00387888	0.00352774	1.3758	0.00370331	371.506	up
NP_061225.2	Cpq	54381	carboxypeptidase Q precursor [Mus musculus]	8.20662	4.89	1	2	2	2	470	51.7804	6.21436	0.839476	0.750402	1.19645	1.24505	0.794939	1.22075	0.651189	down
NP_598680.3	Aff1	17355	AF4/FMR2 family member 1 isoform 2 [Mus musculus]	8.09518	1.81	3	2	2	2	1218	131.55	9.18799	1.29072	1.34081	0.0771174	0.0699403	1.31576	0.0735288	17.8945	up
NP_038630.1	Mt1	17748	metallothionein-1 [Mus musculus]	8.06198	32.79	2	2	2	2	61	6.01316	7.95752	1.23218	1.36618	0.62031	0.74141	1.29918	0.68086	1.90815	up
NP_001074725.1	Kdm3b	277250	lysine-specific demethylase 3B [Mus musculus]	8.01195	1.19	1	1	2	2	1762	191.34	7.2251	0.771973	0.804957	0.57646	1.80639	0.788465	1.19142	0.661784	down
NP_081061.1	Ube2c	68612	ubiquitin-conjugating enzyme E2 C [Mus musculus]	7.84311	13.41	1	2	2	2	179	19.5939	7.32764	0.061772	1.62995	0.0763153	0.0721276	0.845859	0.0742215	11.3964	up
NP_765982.2	Nup88	19069	nuclear pore complex protein Nup88 isoform 1 [Mus musculus]	7.82023	4.72	3	2	2	3	742	83.6129	6.1001	1.98168	1.93164	0.0139701	0.0127055	1.95666	0.0133378	146.701	up
NP_064297.1	Txn2	56551	thioredoxin, mitochondrial precursor [Mus musculus]	7.76068	6.02	1	1	1	2	166	18.2436	7.89893	0.761253	0.791875	1.2075	1.25514	0.776564	1.23132	0.630675	down
NP_064314.2	Ranbp9	56705	ran-binding protein 9 [Mus musculus]	7.59882	3.66	1	2	2	2	710	75.7201	6.85889	1.39357	1.39836	0.0914696	0.0862516	1.39596	0.0888606	15.7096	up
NP_080675.2	Wdr83	67836	WD repeat domain-containing protein 83 [Mus musculus]	7.59667	6.98	1	2	2	2	315	34.4219	5.87158	1.22278	1.13329	0.0373895	1.11924	1.17804	0.578316	2.03701	up
NP_031950.2	Ell	13716	RNA polymerase II elongation factor ELL [Mus musculus]	7.33695	3.16	1	2	2	2	602	67.105	9.18799	1.11696	1.14379	0.0565764	1.155	1.13038	0.60579	1.86595	up
NP_001030034.2	Erich1	234086	glutamate-rich protein 1 [Mus musculus]	7.31807	6.93	1	2	2	2	332	37.3269	5.45264	1.46146	1.37737	0.0819874	0.0810155	1.41942	0.0815014	17.4158	up
NP_032656.1	Mt2	17750	metallothionein-2 [Mus musculus]	7.30029	32.79	1	2	2	2	61	6.11021	7.82568	1.1701	1.32236	0.693564	0.777451	1.24623	0.735508	1.69438	up
NP_001297375.1	Dab2	13132	disabled homolog 2 isoform d [Mus musculus]	7.04367	2.68	4	2	2	2	745	79.944	6.50732	0.652725	0.636075	1.34763	1.37523	0.6444	1.36143	0.473327	down
NP_032822.2	Pctp	18559	phosphatidylcholine transfer protein isoform 1 [Mus musculus]	7.01873	8.88	2	2	2	2	214	24.6403	6.23975	0.0737126	1.72269	0.0907632	0.0720596	0.898203	0.0814114	11.0329	up
XP_006523793.1	Psmb9	16912	PREDICTED: proteasome subunit beta type-9 isoform X1 [Mus musculus]	6.91579	4.59	2	1	1	2	196	20.9264	4.86865	0.694886	0.649342	1.38398	1.31183	0.672114	1.34791	0.498635	down
NP_082280.2	Ttn	22138	titin isoform N2-B [Mus musculus]	6.86117	0.13	4	2	2	2	26886	2984.49	6.60986	0.749648	0.788808	1.24228	1.2382	0.769228	1.24024	0.620225	down
NP_001157036.1	Naf1	234344	H/ACA ribonucleoprotein complex non-core subunit NAF1 [Mus musculus]	6.66413	3.69	1	2	2	3	597	63.6112	5.21143	0.0548681	1.91248	0.0524627	0.0515981	0.983675	0.0520304	18.9058	up
XP_011247617.1	Notum	77583	PREDICTED: palmitoleoyl-protein carboxylesterase NOTUM isoform X3 [Mus musculus]	6.55011	2.79	3	2	2	2	501	56.5703	8.29443	1.35903	1.33098	0.601799	0.591113	1.345	0.596456	2.25499	up
NP_001343542.1	Commd8	27784	COMM domain-containing protein 8 isoform d [Mus musculus]	6.52327	15.32	4	2	2	2	111	12.6247	6.53662	0.0725446	1.89857	0.072105	0.0663654	0.985555	0.0692352	14.2349	up
NP_001344399.1	Paip2	67869	polyadenylate-binding protein-interacting protein 2 [Mus musculus]	6.50363	6.45	1	1	1	2	124	14.6907	4.11963	0.702161	0.709282	1.32774	1.28924	0.705721	1.30849	0.53934	down
NP_001273873.1	Jund	16478	transcription factor jun-D isoform deltaJunD [Mus musculus]	6.37638	2.39	2	1	1	2	293	30.5242	8.38232	0.638283	0.940664	1.16163	1.23829	0.789473	1.19996	0.657915	down
XP_011245538.1	Slf2	226151	PREDICTED: SMC5-SMC6 complex localization factor protein 2 isoform X3 [Mus musculus]	6.35885	2.33	4	2	2	2	771	85.4234	9.65674	1.32057	1.34947	0.0394225	0.0373411	1.33502	0.0383818	34.7826	up
NP_079806.2	Cutc	66388	copper homeostasis protein cutC homolog isoform 2 [Mus musculus]	6.26338	5.73	2	1	1	1	262	27.8704	7.94287	1.92005	1.99772	0.00271479	0.00246903	1.95888	0.00259191	755.768	up
XP_006538820.1	Man1c1	230815	PREDICTED: mannosyl-oligosaccharide 1,2-alpha-mannosidase IC isoform X2 [Mus musculus]	5.70691	3.06	3	2	2	2	458	51.9938	5.87158	1.35431	1.34117	0.645491	0.636327	1.34774	0.640909	2.10286	up
XP_017171766.1	Gm43305	108168162	PREDICTED: uncharacterized protein LOC108168162 isoform X1 [Mus musculus]	5.6504	4.14	28	2	2	2	435	49.1923	8.67529	1.51928	1.28883	0.597731	0.591671	1.40406	0.594701	2.36095	up
NP_033428.1	Pglyrp1	21946	peptidoglycan recognition protein 1 precursor [Mus musculus]	5.59314	8.79	1	2	2	2	182	20.476	7.44482	1.27674	1.26422	0.754521	0.682347	1.27048	0.718434	1.76841	up
XP_011244553.1	Dxo	112403	PREDICTED: decapping and exoribonuclease protein isoform X2 [Mus musculus]	5.4974	4.17	2	1	1	1	336	38.2021	8.73389	1.91508	1.99985	0.00376732	0.00342628	1.95746	0.0035968	544.224	up
NP_033399.1	Tgm2	21817	protein-glutamine gamma-glutamyltransferase 2 [Mus musculus]	4.90817	1.75	1	1	1	1	686	77.0123	5.09717	1.20955	1.26746	0.774563	0.730979	1.2385	0.752771	1.64526	up
NP_079570.1	Natd1	24083	protein NATD1 [Mus musculus]	4.84438	12.73	1	1	1	1	110	12.7226	8.47021	0.00709875	3.47308	0.00675404	0.00614262	1.74009	0.00644833	269.851	up
NP_001123888.1	Hdac6	15185	histone deacetylase 6 [Mus musculus]	4.7777	1.22	1	1	1	1	1149	125.706	5.78271	1.37493	1.3715	0.00179002	1.17447	1.37322	0.588132	2.33488	up
NP_001277665.1	Unkl	74154	putative E3 ubiquitin-protein ligase UNKL isoform 3 [Mus musculus]	4.72852	2.03	9	1	1	1	541	58.4999	7.78174	0.00537249	3.47709	0.0051116	0.00464887	1.74123	0.00488024	356.792	up
NP_059072.1	Tef	21685	thyrotroph embryonic factor isoform 1 [Mus musculus]	4.67443	4.65	2	1	1	1	301	33.125	5.87158	0.777034	0.746169	0.915784	1.55907	0.761601	1.23743	0.615472	down
NP_001157949.1	Ifih1	71586	interferon-induced helicase C domain-containing protein 1 isoform 2 [Mus musculus]	4.46207	1.43	2	1	1	1	976	110.772	6.87354	0.769934	0.804087	1.2087	1.23412	0.787011	1.22141	0.644346	down
NP_038614.2	Loxl3	16950	lysyl oxidase homolog 3 precursor [Mus musculus]	4.3596	1.59	1	1	1	1	754	83.6864	7.00537	0.759105	0.715421	1.2715	1.28542	0.737263	1.27846	0.576682	down
NP_780358.3	2310022B05Rik	69551	uncharacterized protein C1orf198 homolog [Mus musculus]	4.35593	2.8	1	1	1	1	322	35.2946	5.23682	1.98991	1.94677	0.000767848	0.000698337	1.96834	0.000733092	2684.98	up
XP_011237590.1	F2	14061	PREDICTED: prothrombin isoform X1 [Mus musculus]	4.32386	2.59	2	1	1	1	580	65.5102	5.8208	1.99731	1.93917	0.00191111	0.00173811	1.96824	0.00182461	1078.72	up
NP_001136432.1	Bcl2l15	229672	bcl-2-like protein 15 isoform 2 [Mus musculus]	4.14561	7.88	4	1	1	1	165	18.0552	5.56689	0.0107288	3.46464	0.0102078	0.00928376	1.73768	0.00974579	178.301	up
NP_663502.3	Madd	228355	MAP kinase-activating death domain protein isoform 9 [Mus musculus]	3.9881	0.77	8	1	1	1	1558	173.093	6.20166	0.768151	0.830953	1.22269	1.19293	0.799552	1.20781	0.661985	down
NP_061349.3	Slc1a4	55963	neutral amino acid transporter A [Mus musculus]	3.92303	1.88	1	1	1	1	532	56.0257	5.87158	2.03615	1.90857	0.00222405	0.00202272	1.97236	0.00212339	928.874	up
NP_079917.1	Uqcrh	66576	cytochrome b-c1 complex subunit 6, mitochondrial [Mus musculus]	3.89265	7.87	1	1	1	1	89	10.428	4.86865	0.817271	0.768211	1.34547	1.10884	0.792741	1.22716	0.645999	down
NP_001116239.1	2310022A10Rik	66367	uncharacterized protein C19orf47 homolog isoform 2 [Mus musculus]	3.87036	3.5	3	1	1	1	371	40.121	10.0522	1.91491	1.99342	0.00779833	0.00709237	1.95416	0.00744535	262.468	up
NP_848868.1	Spin4	270624	spindlin-4 [Mus musculus]	3.82034	4.02	1	1	1	1	249	28.4898	8.07471	1.2309	1.19818	0.757524	0.805381	1.21454	0.781452	1.55421	up
NP_001271121.1	Artn	11876	artemin isoform 2 precursor [Mus musculus]	3.8149	8.59	1	1	1	1	198	21.0338	11.3267	0.692131	0.634068	0.589017	2.05494	0.663099	1.32198	0.501597	down
NP_001289378.1	Rnf10	50849	RING finger protein 10 isoform 3 [Mus musculus]	3.59574	1.62	4	1	1	1	803	88.1606	6.65381	1.9398	1.98209	0.0029125	0.00264884	1.96095	0.00278067	705.207	up
NP_898986.2	Rhbdl2	230726	rhomboid-related protein 2 isoform 1 [Mus musculus]	3.58748	3.31	1	1	1	1	302	33.7127	8.14795	0.00297102	3.48267	0.00282674	0.00257085	1.74282	0.0026988	645.777	up
NP_033362.2	Vps72	21427	vacuolar protein sorting-associated protein 72 homolog [Mus musculus]	3.5842	4.08	1	1	1	1	368	40.7587	6.40479	0.0552659	3.36113	0.0525822	0.0478221	1.7082	0.0502022	34.0264	up
NP_001156905.1	Samd4	74480	protein Smaug homolog 1 isoform 3 [Mus musculus]	3.48496	1.64	5	1	1	1	610	66.9594	8.42627	0.730826	0.859076	1.24328	1.17509	0.794951	1.20918	0.657428	down
NP_666202.2	Zadh2	225791	prostaglandin reductase-3 [Mus musculus]	3.47806	3.98	1	1	1	1	377	40.5031	7.41553	1.98673	1.92387	0.0163395	0.0148603	1.9553	0.0155999	125.341	up
NP_849214.2	Gorab	98376	RAB6-interacting golgin isoform 1 [Mus musculus]	3.41651	2.17	1	1	1	1	368	41.4614	7.35693	0.762299	0.818441	1.2109	1.22269	0.79037	1.2168	0.64955	down
XP_006538112.1	Tbc1d2	381605	PREDICTED: TBC1 domain family member 2A isoform X4 [Mus musculus]	3.40021	2.36	6	1	1	1	466	53.849	6.66846	2.02404	1.91998	0.00097878	0.000890175	1.97201	0.000934477	2110.28	up
XP_017170543.1	Dock4	238130	PREDICTED: dedicator of cytokinesis protein 4 isoform X7 [Mus musculus]	3.38942	0.62	8	1	1	1	1922	220.495	7.75244	1.44759	1.14219	0.723806	0.71108	1.29489	0.717443	1.80487	up
XP_006503072.1	Ipo13	230673	PREDICTED: importin-13 isoform X2 [Mus musculus]	3.3483	1.75	3	1	1	1	630	70.9092	4.93213	0.666664	0.640752	0.682731	1.98428	0.653708	1.3335	0.490218	down
NP_941015.2	Ap2s1	232910	AP-2 complex subunit sigma [Mus musculus]	3.28869	7.04	1	1	1	1	142	17.0067	6.17627	2.01563	1.92432	0.00231384	0.00210438	1.96998	0.00220911	891.751	up
NP_001343500.1	Csn3	12994	kappa-casein isoform b precursor [Mus musculus]	3.2526	5.26	2	1	1	1	171	18.9777	5.37646	0.695329	0.628947	1.2393	1.46647	0.662138	1.35289	0.489426	down
NP_001272793.1	Pphln1	223828	periphilin-1 isoform 4 [Mus musculus]	3.18795	3.24	10	1	1	1	247	28.1186	6.26514	0.797433	0.740469	1.22868	1.26321	0.768951	1.24595	0.617162	down
NP_031683.1	Cd9	12527	CD9 antigen [Mus musculus]	3.11121	3.1	1	1	1	1	226	25.2409	7.2251	1.19182	1.2211	0.813477	0.762701	1.20646	0.788089	1.53087	up
NP_067488.1	Thap11	59016	THAP domain-containing protein 11 [Mus musculus]	3.05299	3.28	1	1	1	1	305	33.255	8.82178	1.19951	1.21247	0.797404	0.780313	1.20599	0.788858	1.52878	up
XP_017170913.1	Prl6a1	19111	PREDICTED: prolactin-6A1 isoform X1 [Mus musculus]	3.04404	4.37	2	1	1	1	229	26.6456	6.29053	1.30192	1.27054	0.709547	0.706737	1.28623	0.708142	1.81634	up
NP_079831.1	2410004B18Rik	66421	UPF0690 protein C1orf52 homolog isoform 1 [Mus musculus]	3.01444	5	1	1	1	1	180	20.0889	5.10986	0.757821	0.717401	1.29783	1.26037	0.737611	1.2791	0.576665	down
NP_001342526.1	S100a3	20197	protein S100-A3 [Mus musculus]	2.99117	10.89	1	1	1	1	101	11.7395	4.77979	1.27255	1.14287	0.807936	0.785271	1.20771	0.796603	1.51608	up
XP_006534221.1	Plscr3	70310	PREDICTED: phospholipid scramblase 3 isoform X2 [Mus musculus]	2.94964	3.43	2	1	1	1	233	24.8674	6.91748	1.33483	1.22785	0.720768	0.715742	1.28134	0.718255	1.78396	up
NP_035052.2	Mrpl40	18100	39S ribosomal protein L40, mitochondrial precursor [Mus musculus]	2.90338	4.37	1	1	1	1	206	24.2858	9.46631	0.746166	0.731141	0.862702	1.65084	0.738653	1.25677	0.587739	down
XP_017171184.1	Il15ra	16169	PREDICTED: interleukin-15 receptor subunit alpha isoform X6 [Mus musculus]	2.84524	5.16	8	1	1	1	155	16.9179	8.83643	0.729309	0.765989	1.2335	1.28927	0.747649	1.26139	0.59272	down
NP_001157827.1	Ska1	66468	spindle and kinetochore-associated protein 1 [Mus musculus]	2.82237	4.33	1	1	1	1	254	29.4402	6.85889	1.30136	1.2797	0.00180396	1.34066	1.29053	0.671231	1.92263	up
XP_011246915.1	Rasgrp2	19395	PREDICTED: RAS guanyl-releasing protein 2 isoform X4 [Mus musculus]	2.82197	2.04	3	1	1	1	489	55.9886	6.66846	1.93415	1.98174	0.00581801	0.00529133	1.95794	0.00555467	352.486	up
NP_001343387.1	Limd2	67803	LIM domain-containing protein 2 [Mus musculus]	2.81769	6.25	1	1	1	1	128	14.2279	9.0415	0.742469	0.718559	1.32734	1.24552	0.730514	1.28643	0.567862	down
XP_017170419.1	Cbll1	104836	PREDICTED: E3 ubiquitin-protein ligase Hakai isoform X8 [Mus musculus]	2.80265	1.83	10	1	1	1	438	48.6278	8.07471	0.78677	0.818797	1.18805	1.2219	0.802783	1.20498	0.666224	down
NP_001076781.1	Gbp7	229900	guanylate binding protein 7 [Mus musculus]	2.78821	1.1	1	1	1	1	638	72.6752	6.32861	0.793197	0.784839	1.21201	1.23247	0.789018	1.22224	0.645549	down
XP_006531868.1	Fibp	58249	PREDICTED: acidic fibroblast growth factor intracellular-binding protein isoform X1 [Mus musculus]	2.78629	2.12	3	1	1	1	330	37.3984	6.30322	1.46919	1.11177	0.650013	0.793491	1.29048	0.721752	1.78798	up
XP_011240933.1	Mcam	84004	PREDICTED: cell surface glycoprotein MUC18 isoform X2 [Mus musculus]	2.78609	1.5	3	1	1	1	534	58.9592	5.42725	0.805602	0.75908	1.12732	1.32754	0.782341	1.22743	0.637381	down
